# Supplementary material for: The Discovery of Actinospene, a New Polyene Macrolide with Broad Activity against Plant Fungal Pathogens and Pathogenic Yeasts
Source: Molecules. 2021 Nov 20;26(22):7020. doi: 10.3390/molecules26227020 (PMC8621364; doi:10.3390/molecules26227020)
Supplement: Supplementary file 1 [file molecules-26-07020-s001.zip]

Archive with 1 entries (1 files):
- molecules-1468646-supplementary.pdf
